# Supplementary material for: A global ocean dissolved organic phosphorus concentration database (DOPv2021)
Source: Sci Data. 2022 Dec 16;9:772. doi: 10.1038/s41597-022-01873-7 (PMC9758185; doi:10.1038/s41597-022-01873-7)
Supplement: Supplementary file 2 — Supplementary Table 1 [file 41597_2022_1873_MOESM2_ESM.xlsx]

## Sheet: Supplementary Table 1
Supplementary Table 1. Summary of data sources for [DOP] measurements included in the DOPv2021 database.
Cruise Name	Year	Region	No. of samples	n ≤50 m	Method	Ref.
Line P	1990	North Pacific	37	12	UV oxidation/Wet oxidation	(Ridal & Moore, 1992)1
GB93	1993	North Atlantic	20	10	UV oxidation	(Hopkinson & Vallino, 2005)2
MAB94	1994	North Atlantic	78	65	UV oxidation	(Hopkinson & Vallino, 2005)2
Latitude II	1995	North/South Atlantic	193	73	Wet oxidation	(Vidal et al., 1999)3
PULSE 26	1995	North Pacific	15	3	Ash/hydrolysis	(Loh & Bauer, 2000)4
MAB96	1996	North Atlantic	269	190	UV oxidation	(Hopkinson & Vallino, 2005)2
STN F	1996	Southern Ocean	10	3	Ash/hydrolysis	(Loh & Bauer, 2000)4
OC279	1996	North Atlantic	46	22	UV oxidation	(Cavender-Bares et al., 2001)5
OC297	1997	North Atlantic	23	8	UV oxidation	(Cavender-Bares et al., 2001)5
OC318	1998	North Atlantic	52	48	UV oxidation	(Cavender-Bares et al., 2001)5
OC325	1998	North Atlantic	29	16	UV oxidation	(Cavender-Bares et al., 2001)5
AMT10	2000	North/South Atlantic	126	58	UV oxidation	(Mather et al., 2008)6
KH01Eq	2001	North Pacific	6	1	Ash/hydrolysis	(Suzumura & Ingall, 2004)7
KT00A, B	2001	North Pacific	18	10	Ash/hydrolysis	(Suzumura & Ingall, 2004)7
AMT12	2003	North/South Atlantic	78	38	UV oxidation	(Mather et al., 2008)6
EN391	2004	North Atlantic	7	7	Ash/hydrolysis	(Sohm & Capone, 2006)8
AMT15	2004	North/South Atlantic	112	63	UV oxidation	(Mather et al., 2008)6
AMT14	2004	North/South Atlantic	118	72	UV oxidation	(Mather et al., 2008)6
D279	2004	North Atlantic	212	34	UV oxidation	(Mather et al., 2008)6
BIOSOPE	2004	South Pacific	187	84	Wet oxidation	(Raimbault et al., 2008)9
KM0415	2004	North Pacific	19	19	Wet oxidation	(Yoshimura et al., 2007)10
SATL2004	2004	North Atlantic	17	17	Wet oxidation	(Reinthaler et al., 2008)11
AMT17	2005	North/South Atlantic	328	108	UV oxidation	(Mather et al., 2008)6
36N	2005	North Atlantic	200	59	UV oxidation	(Mather et al., 2008)6
SJ0609	2006	North Atlantic	17	17	Ash/hydrolysis	(Sohm & Capone, 2010)8
BATSa	2004-2008	North Atlantic	15	4	Wet oxidation	(Lomas et al., 2010)12
KH-11-10	2011	South Pacific	178	101	Wet oxidation	(Hashihama et al., 2020)13
KH-12-3	2012	North Pacific	99	62	Wet oxidation	(Hashihama et al., 2020)13
KH-13-7	2013	South Pacific	63	34	Wet oxidation	(Hashihama et al., 2020)13
KH-14-3	2014	North Pacific	93	51	Wet oxidation	(Hashihama et al., 2020)13
OUTPACE	2015	South Pacific	257	91	Wet oxidation	(Moutin et al., 2018)14
KH-17-4	2017	North Pacific	181	93	Wet oxidation	(Hashihama et al., 2020)13
ALOHA	2017	North Pacific	37	2	UV oxidation	(Foreman et al., 2019)15
CoFeMUG	2007	South Atlantic	20	10	Wet oxidation	this study
WebbPacific2007	2007	North/South Pacific	50	15	Ash/hydrolysis	this study
ETSP 2010	2010	South Pacific	23	11	Ash/hydrolysis	this study
ETSP 2011	2011	South Pacific	83	22	Ash/hydrolysis	this study
GOA2013	2013	North Pacific	36	18	Ash/hydrolysis	this study
P18-2016	2016	North/South Pacific/ Southern Ocean	188	78	Ash/hydrolysis	this study
P06-2017	2017	South Pacific	227	56	Ash/hydrolysis	this study
GOM2019	2019	North Atlantic	15	15	Ash/hydrolysis	this study
SCALE	2019	South Atlantic/Southern Ocean	17	17	Ash/hydrolysis	this study
SWINGS	2021	Indian Ocean	36	34	Ash/hydrolysis	this study
a[DOP] are annually averaged between 2004 and 2008; calculated from Lomas et al., 201012.
