# Supplementary material for: A global ocean dissolved organic phosphorus concentration database (DOPv2021)
Source: Sci Data. 2022 Dec 16;9:772. doi: 10.1038/s41597-022-01873-7 (PMC9758185; doi:10.1038/s41597-022-01873-7)
Supplement: Supplementary file 3 — Supplementary Table 2 [file 41597_2022_1873_MOESM3_ESM.xlsx]

## Sheet: Sheet1
Supplementary Table 2. Data source and cruise information for the temperature (T), salinity (S), nitrate + nitrite (NO3+NO2) concentrations, and [SRP] associated with the [DOP] measurements. NA indicates “not available”
Cruise Name	Variable	Data source	Cruise info
Line P	NA	NA	NA
GB93	NA	NA	NA
MAB94	NA	NA	NA
Latitude II	NA	NA	NA
PULSE 26	NA	NA	NA
MAB96	NA	NA	NA
STN F	NA	NA	NA
OC279	T, NO3+NO2, SRP	NA	NA
OC297	T, NO3+NO2, SRP	NA	NA
OC318	T, NO3+NO2, SRP	NA	NA
OC325	T, NO3+NO2, SRP	NA	NA
AMT10	S, T, NO3+NO2, SRP	https://www.bodc.ac.uk/	https://www.amt-uk.org/pdf/AMT10_report.pdf
KH01Eq	NA	NA	NA
KT00A, B	NA	NA	NA
AMT12	S, T, NO3+NO2, SRP	https://www.bodc.ac.uk/	https://www.amt-uk.org/pdf/AMT12_report.pdf
EN391	SRP	http://doi.org/10.3354/meps317021	NA
AMT15	S, T, NO3+NO2, SRP	https://www.bodc.ac.uk/	https://www.amt-uk.org/pdf/AMT15_report.pdf
AMT14	S, T, NO3+NO2, SRP	https://www.bodc.ac.uk/	https://www.amt-uk.org/pdf/AMT14_report.pdf
D279	NO3+NO2, SRP	https://www.bodc.ac.uk/projects/data_management/uk/rapid/data_inventories/cruise/d279/	https://cchdo.ucsd.edu/data/1291/d279.pdf
BIOSOPE	S, T, NO3+NO2, SRP	http://www.obs-vlfr.fr/proof/php/x_datalist.php?xxop=biosope&xxcamp=biosope	http://www.obs-vlfr.fr/proof/php/bio_op.php
KM0415	NA	NA	https://www.rvdata.us/search/cruise/KM0415
SATL2004	NA	NA	NA
AMT17	S, T, NO3+NO2, SRP	https://www.bodc.ac.uk/	https://www.amt-uk.org/pdf/AMT17_report.pdf
36N	S, T, NO3+NO2, SRP	https://www.bodc.ac.uk/projects/data_management/uk/36n/data_inventories/cruise/	https://www.bodc.ac.uk/resources/inventories/cruise_inventory/reports/cd171.pdf
SJ0609	S, SRP	http://doi.org/10.1029/2008GB003414	https://www.bco-dmo.org/deployment/58017
BATS	NA	NA	NA
KH-11-10	S, T, NO3+NO2, SRP	http://id.nii.ac.jp/1342/00001902/	http://www.takeyoshi.net/SKED/english/topics/kh11-10/index.html
KH-12-3	S, T, NO3+NO2, SRP	http://id.nii.ac.jp/1342/00001902/	NA
KH-13-7	S, T, NO3+NO2, SRP	http://id.nii.ac.jp/1342/00001902/	https://www.mfmrd.gov.ki/wp-content/uploads/2018/01/Cruise-Report-for-Kiribati-2014.pdf
KH-14-3	S, T, NO3+NO2, SRP	http://id.nii.ac.jp/1342/00001902/	NA
OUTPACE	S, T, NO3+NO2, SRP	http://www.obs-vlfr.fr/proof/php/outpace/x_datalist_1.php?xxop=outpace&xxcamp=outpace	http://www.obs-vlfr.fr/proof/php/outpace/outpace_log_and_basic_files.php
KH-17-4	S, T, NO3+NO2, SRP	http://id.nii.ac.jp/1342/00001902/	NA
ALOHA	NO3+NO2, SRP	https://doi.org/10.1002/lom3.10312. (in supplemental material)	https://hahana.soest.hawaii.edu/hot/cruises.html
CoFeMUG	NO3+NO2, SRP	http://data.bco-dmo.org/jg/serv/BCO/CoFeMUG/KN192-5/INVENTORY.html0	http://bcodata.whoi.edu/CoFeMUG/CruiseReport_KN192-5.pdf
WebbPacific2007	SRP	https://www.bco-dmo.org/deployment/58165	http://bcodata.whoi.edu/WP2/wp2_cruise_report.pdf
ETSP 2010	S, T, NO3+NO2, SRP	https://www.bco-dmo.org/deployment/58785	https://www.rvdata.us/search/cruise/AT15-61
ETSP 2011	S, T, NO3+NO2, SRP	https://www.bco-dmo.org/dataset-deployment/560363/data	https://www.rvdata.us/search/cruise/MV1104
GOA2013	S, T, NO3+NO2, SRP	https://www.bco-dmo.org/dataset-deployment/527131/data	http://dmoserv3.whoi.edu/data_docs/NorthPacific_RDOC/MV1310_Preliminary_Report_2.pdf
P18-2016	S, T, NO3+NO2, SRP	https://cchdo.ucsd.edu/cruise/33RO20161119	https://cchdo.ucsd.edu/data/19799/33RO20161119_do.pdf
P06-2017	S, T, NO3+NO2, SRP	https://cchdo.ucsd.edu/cruise/320620170820 and https://cchdo.ucsd.edu/cruise/320620170703	https://cchdo.ucsd.edu/data/14170/p06_leg1.pdf and https://cchdo.ucsd.edu/data/14170/p06_leg2.pdf
GOM2019	SRP	Measured in this study	NA
SCALE	S, T, NO3+NO2, SRP	https://zenodo.org/communities/scale_south_africa/?page=1&size=20	https://doi.org/10.5281/zenodo.5906324
SWINGS	S, T, SRP	http://www.obs-vlfr.fr/proof/php/SWINGS/x_datalist_1.php?xxop=swings&xxcamp=swings	https://archimer.ifremer.fr/doc/00728/83989/88934.pdf
